# Supplementary material for: Association between inflammatory bowel disease and interleukins, chemokines: a two-sample bidirectional mendelian randomization study
Source: Front Immunol. 2023 May 9;14:1168188. doi: 10.3389/fimmu.2023.1168188 (PMC10203949; doi:10.3389/fimmu.2023.1168188)
Supplement: Supplementary file 1 [file Table_1.xlsx]

## Sheet: Sheet1
GWAS ID	Year	Trait	Consortium	Sample size	Number of SNPs	Population
ILs
ebi-a-GCST004445	2016	Interleukin-8 levels	NA	3526	9517348	European
ebi-a-GCST004439	2016	Interleukin-12p70 levels	NA	8270	9799886	European
ebi-a-GCST004430	2016	Interleukin-16 levels	NA	3483	9551485	European
ebi-a-GCST004442	2016	Interleukin-17 levels	NA	7760	9786653	European
ebi-a-GCST90000477	2020	Interleukin-18 levels	NA	982	7883884	European
chemokines
ebi-a-GCST90000444	2020	CCL20 levels	NA	982	7883859	European
ebi-a-GCST90000445	2020	CCL23 levels	NA	982	7883858	European
ebi-a-GCST90000446	2020	CCL25 levels	NA	982	7883878	European
ebi-a-GCST90000461	2020	CXCL5 levels	NA	982	7883877	European
ebi-a-GCST90000459	2020	CXCL10 levels	NA	982	7883870	European
ebi-a-GCST90000460	2020	CXCL11 levels	NA	982	7883893	European
IBD
finn-b-K11_IBD	2021	Inflammatory bowel disease	NA	218792	16380466	European
finn-b-K11_ULCER	2021	Ulcerative colitis	NA	214620	16380459	European
finn-b-K11_KELACROHN	2021	Crohn's disease patients in KELA-register (KELA code 209, or 208 with ICD K50)	NA	2178792	16380466	European
