# Supplementary material for: Association between inflammatory bowel disease and interleukins, chemokines: a two-sample bidirectional mendelian randomization study
Source: Front Immunol. 2023 May 9;14:1168188. doi: 10.3389/fimmu.2023.1168188 (PMC10203949; doi:10.3389/fimmu.2023.1168188)
Supplement: Supplementary file 2 [file Table_2.xlsx]

## Sheet: forward
id.exposure	id.outcome	outcome	exposure	method	Q	Q_df	Q_pval
ebi-a-GCST004430	finn-b-K11_IBD	Inflammatory bowel disease || id:finn-b-K11_IBD	|| id:ebi-a-GCST004430	MR Egger	9.46189	8	0.304841
ebi-a-GCST004430	finn-b-K11_IBD	Inflammatory bowel disease || id:finn-b-K11_IBD	|| id:ebi-a-GCST004430	Inverse variance weighted	9.52805	9	0.390023
ebi-a-GCST004430	finn-b-K11_KELACROHN	Crohn's disease patients in KELA-register (KELA code 209, or 208 with ICD K50) || id:finn-b-K11_KELACROHN	|| id:ebi-a-GCST004430	MR Egger	13.3295	8	0.101006
ebi-a-GCST004430	finn-b-K11_KELACROHN	Crohn's disease patients in KELA-register (KELA code 209, or 208 with ICD K50) || id:finn-b-K11_KELACROHN	|| id:ebi-a-GCST004430	Inverse variance weighted	13.3441	9	0.147644
ebi-a-GCST004430	finn-b-K11_ULCER	Ulcerative colitis || id:finn-b-K11_ULCER	|| id:ebi-a-GCST004430	MR Egger	10.1025	8	0.257902
ebi-a-GCST004430	finn-b-K11_ULCER	Ulcerative colitis || id:finn-b-K11_ULCER	|| id:ebi-a-GCST004430	Inverse variance weighted	10.1533	9	0.338216
ebi-a-GCST004439	finn-b-K11_IBD	Inflammatory bowel disease || id:finn-b-K11_IBD	|| id:ebi-a-GCST004439	MR Egger	8.30035	8	0.404695
ebi-a-GCST004439	finn-b-K11_IBD	Inflammatory bowel disease || id:finn-b-K11_IBD	|| id:ebi-a-GCST004439	Inverse variance weighted	9.87375	9	0.360802
ebi-a-GCST004439	finn-b-K11_KELACROHN	Crohn's disease patients in KELA-register (KELA code 209, or 208 with ICD K50) || id:finn-b-K11_KELACROHN	|| id:ebi-a-GCST004439	MR Egger	5.78729	8	0.671044
ebi-a-GCST004439	finn-b-K11_KELACROHN	Crohn's disease patients in KELA-register (KELA code 209, or 208 with ICD K50) || id:finn-b-K11_KELACROHN	|| id:ebi-a-GCST004439	Inverse variance weighted	5.88854	9	0.75102
ebi-a-GCST004439	finn-b-K11_ULCER	Ulcerative colitis || id:finn-b-K11_ULCER	|| id:ebi-a-GCST004439	MR Egger	10.398	8	0.238194
ebi-a-GCST004439	finn-b-K11_ULCER	Ulcerative colitis || id:finn-b-K11_ULCER	|| id:ebi-a-GCST004439	Inverse variance weighted	11.0043	9	0.275411
ebi-a-GCST004442	finn-b-K11_IBD	Inflammatory bowel disease || id:finn-b-K11_IBD	|| id:ebi-a-GCST004442	MR Egger	5.31762	7	0.621263
ebi-a-GCST004442	finn-b-K11_IBD	Inflammatory bowel disease || id:finn-b-K11_IBD	|| id:ebi-a-GCST004442	Inverse variance weighted	6.86557	8	0.551204
ebi-a-GCST004442	finn-b-K11_KELACROHN	Crohn's disease patients in KELA-register (KELA code 209, or 208 with ICD K50) || id:finn-b-K11_KELACROHN	|| id:ebi-a-GCST004442	MR Egger	5.32896	7	0.619886
ebi-a-GCST004442	finn-b-K11_KELACROHN	Crohn's disease patients in KELA-register (KELA code 209, or 208 with ICD K50) || id:finn-b-K11_KELACROHN	|| id:ebi-a-GCST004442	Inverse variance weighted	5.3327	8	0.721497
ebi-a-GCST004442	finn-b-K11_ULCER	Ulcerative colitis || id:finn-b-K11_ULCER	|| id:ebi-a-GCST004442	MR Egger	4.44615	7	0.727192
ebi-a-GCST004442	finn-b-K11_ULCER	Ulcerative colitis || id:finn-b-K11_ULCER	|| id:ebi-a-GCST004442	Inverse variance weighted	4.66041	8	0.793178
ebi-a-GCST004445	finn-b-K11_IBD	Inflammatory bowel disease || id:finn-b-K11_IBD	|| id:ebi-a-GCST004445	MR Egger	3.878	2	0.143847
ebi-a-GCST004445	finn-b-K11_IBD	Inflammatory bowel disease || id:finn-b-K11_IBD	|| id:ebi-a-GCST004445	Inverse variance weighted	8.81259	3	0.0318893
ebi-a-GCST004445	finn-b-K11_KELACROHN	Crohn's disease patients in KELA-register (KELA code 209, or 208 with ICD K50) || id:finn-b-K11_KELACROHN	|| id:ebi-a-GCST004445	MR Egger	6.29228	2	0.0430179
ebi-a-GCST004445	finn-b-K11_KELACROHN	Crohn's disease patients in KELA-register (KELA code 209, or 208 with ICD K50) || id:finn-b-K11_KELACROHN	|| id:ebi-a-GCST004445	Inverse variance weighted	7.90915	3	0.047927
ebi-a-GCST004445	finn-b-K11_ULCER	Ulcerative colitis || id:finn-b-K11_ULCER	|| id:ebi-a-GCST004445	MR Egger	3.94723	2	0.138953
ebi-a-GCST004445	finn-b-K11_ULCER	Ulcerative colitis || id:finn-b-K11_ULCER	|| id:ebi-a-GCST004445	Inverse variance weighted	10.6521	3	0.0137635
ebi-a-GCST90000444	finn-b-K11_IBD	Inflammatory bowel disease || id:finn-b-K11_IBD	|| id:ebi-a-GCST90000444	MR Egger	0.157455	1	0.69151
ebi-a-GCST90000444	finn-b-K11_IBD	Inflammatory bowel disease || id:finn-b-K11_IBD	|| id:ebi-a-GCST90000444	Inverse variance weighted	0.599659	2	0.740945
ebi-a-GCST90000444	finn-b-K11_KELACROHN	Crohn's disease patients in KELA-register (KELA code 209, or 208 with ICD K50) || id:finn-b-K11_KELACROHN	|| id:ebi-a-GCST90000444	MR Egger	1.79707	1	0.180067
ebi-a-GCST90000444	finn-b-K11_KELACROHN	Crohn's disease patients in KELA-register (KELA code 209, or 208 with ICD K50) || id:finn-b-K11_KELACROHN	|| id:ebi-a-GCST90000444	Inverse variance weighted	2.29612	2	0.317252
ebi-a-GCST90000444	finn-b-K11_ULCER	Ulcerative colitis || id:finn-b-K11_ULCER	|| id:ebi-a-GCST90000444	MR Egger	0.0650123	1	0.798742
ebi-a-GCST90000444	finn-b-K11_ULCER	Ulcerative colitis || id:finn-b-K11_ULCER	|| id:ebi-a-GCST90000444	Inverse variance weighted	0.0680168	2	0.966563
ebi-a-GCST90000445	finn-b-K11_IBD	Inflammatory bowel disease || id:finn-b-K11_IBD	|| id:ebi-a-GCST90000445	MR Egger	0.800874	2	0.670027
ebi-a-GCST90000445	finn-b-K11_IBD	Inflammatory bowel disease || id:finn-b-K11_IBD	|| id:ebi-a-GCST90000445	Inverse variance weighted	1.28199	3	0.733414
ebi-a-GCST90000445	finn-b-K11_KELACROHN	Crohn's disease patients in KELA-register (KELA code 209, or 208 with ICD K50) || id:finn-b-K11_KELACROHN	|| id:ebi-a-GCST90000445	MR Egger	1.21504	2	0.5447
ebi-a-GCST90000445	finn-b-K11_KELACROHN	Crohn's disease patients in KELA-register (KELA code 209, or 208 with ICD K50) || id:finn-b-K11_KELACROHN	|| id:ebi-a-GCST90000445	Inverse variance weighted	1.23525	3	0.744562
ebi-a-GCST90000445	finn-b-K11_ULCER	Ulcerative colitis || id:finn-b-K11_ULCER	|| id:ebi-a-GCST90000445	MR Egger	0.72209	2	0.696948
ebi-a-GCST90000445	finn-b-K11_ULCER	Ulcerative colitis || id:finn-b-K11_ULCER	|| id:ebi-a-GCST90000445	Inverse variance weighted	1.05341	3	0.78833
ebi-a-GCST90000446	finn-b-K11_IBD	Inflammatory bowel disease || id:finn-b-K11_IBD	|| id:ebi-a-GCST90000446	MR Egger	5.18139	6	0.520767
ebi-a-GCST90000446	finn-b-K11_IBD	Inflammatory bowel disease || id:finn-b-K11_IBD	|| id:ebi-a-GCST90000446	Inverse variance weighted	5.27744	7	0.626147
ebi-a-GCST90000446	finn-b-K11_KELACROHN	Crohn's disease patients in KELA-register (KELA code 209, or 208 with ICD K50) || id:finn-b-K11_KELACROHN	|| id:ebi-a-GCST90000446	MR Egger	4.3732	6	0.626309
ebi-a-GCST90000446	finn-b-K11_KELACROHN	Crohn's disease patients in KELA-register (KELA code 209, or 208 with ICD K50) || id:finn-b-K11_KELACROHN	|| id:ebi-a-GCST90000446	Inverse variance weighted	4.39186	7	0.733697
ebi-a-GCST90000446	finn-b-K11_ULCER	Ulcerative colitis || id:finn-b-K11_ULCER	|| id:ebi-a-GCST90000446	MR Egger	5.23456	6	0.5141
ebi-a-GCST90000446	finn-b-K11_ULCER	Ulcerative colitis || id:finn-b-K11_ULCER	|| id:ebi-a-GCST90000446	Inverse variance weighted	5.96454	7	0.543896
ebi-a-GCST90000459	finn-b-K11_IBD	Inflammatory bowel disease || id:finn-b-K11_IBD	|| id:ebi-a-GCST90000459	MR Egger	3.84536	4	0.427338
ebi-a-GCST90000459	finn-b-K11_IBD	Inflammatory bowel disease || id:finn-b-K11_IBD	|| id:ebi-a-GCST90000459	Inverse variance weighted	5.29659	5	0.380766
ebi-a-GCST90000459	finn-b-K11_KELACROHN	Crohn's disease patients in KELA-register (KELA code 209, or 208 with ICD K50) || id:finn-b-K11_KELACROHN	|| id:ebi-a-GCST90000459	MR Egger	0.533045	4	0.970205
ebi-a-GCST90000459	finn-b-K11_KELACROHN	Crohn's disease patients in KELA-register (KELA code 209, or 208 with ICD K50) || id:finn-b-K11_KELACROHN	|| id:ebi-a-GCST90000459	Inverse variance weighted	0.849996	5	0.973735
ebi-a-GCST90000459	finn-b-K11_ULCER	Ulcerative colitis || id:finn-b-K11_ULCER	|| id:ebi-a-GCST90000459	MR Egger	8.43711	4	0.0768165
ebi-a-GCST90000459	finn-b-K11_ULCER	Ulcerative colitis || id:finn-b-K11_ULCER	|| id:ebi-a-GCST90000459	Inverse variance weighted	8.52772	5	0.129451
ebi-a-GCST90000460	finn-b-K11_IBD	Inflammatory bowel disease || id:finn-b-K11_IBD	|| id:ebi-a-GCST90000460	MR Egger	5.99772	3	0.111721
ebi-a-GCST90000460	finn-b-K11_IBD	Inflammatory bowel disease || id:finn-b-K11_IBD	|| id:ebi-a-GCST90000460	Inverse variance weighted	6.41719	4	0.170084
ebi-a-GCST90000460	finn-b-K11_KELACROHN	Crohn's disease patients in KELA-register (KELA code 209, or 208 with ICD K50) || id:finn-b-K11_KELACROHN	|| id:ebi-a-GCST90000460	MR Egger	2.9244	3	0.403429
ebi-a-GCST90000460	finn-b-K11_KELACROHN	Crohn's disease patients in KELA-register (KELA code 209, or 208 with ICD K50) || id:finn-b-K11_KELACROHN	|| id:ebi-a-GCST90000460	Inverse variance weighted	4.21314	4	0.377928
ebi-a-GCST90000460	finn-b-K11_ULCER	Ulcerative colitis || id:finn-b-K11_ULCER	|| id:ebi-a-GCST90000460	MR Egger	6.55614	3	0.0874744
ebi-a-GCST90000460	finn-b-K11_ULCER	Ulcerative colitis || id:finn-b-K11_ULCER	|| id:ebi-a-GCST90000460	Inverse variance weighted	6.91812	4	0.140279
ebi-a-GCST90000461	finn-b-K11_IBD	Inflammatory bowel disease || id:finn-b-K11_IBD	|| id:ebi-a-GCST90000461	MR Egger	3.79792	5	0.578862
ebi-a-GCST90000461	finn-b-K11_IBD	Inflammatory bowel disease || id:finn-b-K11_IBD	|| id:ebi-a-GCST90000461	Inverse variance weighted	6.13563	6	0.408169
ebi-a-GCST90000461	finn-b-K11_KELACROHN	Crohn's disease patients in KELA-register (KELA code 209, or 208 with ICD K50) || id:finn-b-K11_KELACROHN	|| id:ebi-a-GCST90000461	MR Egger	12.2652	5	0.0313287
ebi-a-GCST90000461	finn-b-K11_KELACROHN	Crohn's disease patients in KELA-register (KELA code 209, or 208 with ICD K50) || id:finn-b-K11_KELACROHN	|| id:ebi-a-GCST90000461	Inverse variance weighted	12.4434	6	0.0527779
ebi-a-GCST90000461	finn-b-K11_ULCER	Ulcerative colitis || id:finn-b-K11_ULCER	|| id:ebi-a-GCST90000461	MR Egger	3.03153	5	0.695125
ebi-a-GCST90000461	finn-b-K11_ULCER	Ulcerative colitis || id:finn-b-K11_ULCER	|| id:ebi-a-GCST90000461	Inverse variance weighted	3.73632	6	0.712308
ebi-a-GCST90000477	finn-b-K11_IBD	Inflammatory bowel disease || id:finn-b-K11_IBD	|| id:ebi-a-GCST90000477	MR Egger	1.87039	6	0.931225
ebi-a-GCST90000477	finn-b-K11_IBD	Inflammatory bowel disease || id:finn-b-K11_IBD	|| id:ebi-a-GCST90000477	Inverse variance weighted	4.15877	7	0.76132
ebi-a-GCST90000477	finn-b-K11_KELACROHN	Crohn's disease patients in KELA-register (KELA code 209, or 208 with ICD K50) || id:finn-b-K11_KELACROHN	|| id:ebi-a-GCST90000477	MR Egger	9.03078	6	0.171854
ebi-a-GCST90000477	finn-b-K11_KELACROHN	Crohn's disease patients in KELA-register (KELA code 209, or 208 with ICD K50) || id:finn-b-K11_KELACROHN	|| id:ebi-a-GCST90000477	Inverse variance weighted	9.07749	7	0.24714
ebi-a-GCST90000477	finn-b-K11_ULCER	Ulcerative colitis || id:finn-b-K11_ULCER	|| id:ebi-a-GCST90000477	MR Egger	1.619	6	0.951202
ebi-a-GCST90000477	finn-b-K11_ULCER	Ulcerative colitis || id:finn-b-K11_ULCER	|| id:ebi-a-GCST90000477	Inverse variance weighted	3.23114	7	0.862829

## Sheet: reverse
id.exposure	id.outcome	outcome	exposure	method	Q	Q_df	Q_pval
finn-b-K11_IBD	ebi-a-GCST004430	Interleukin-16 levels || id:ebi-a-GCST004430	|| id:finn-b-K11_IBD	MR Egger	18.1305	25	0.836802
finn-b-K11_IBD	ebi-a-GCST004430	Interleukin-16 levels || id:ebi-a-GCST004430	|| id:finn-b-K11_IBD	Inverse variance weighted	18.2007	26	0.868348
finn-b-K11_IBD	ebi-a-GCST004439	Interleukin-12p70 levels || id:ebi-a-GCST004439	|| id:finn-b-K11_IBD	MR Egger	22.0542	25	0.632615
finn-b-K11_IBD	ebi-a-GCST004439	Interleukin-12p70 levels || id:ebi-a-GCST004439	|| id:finn-b-K11_IBD	Inverse variance weighted	22.0752	26	0.684576
finn-b-K11_IBD	ebi-a-GCST004442	Interleukin-17 levels || id:ebi-a-GCST004442	|| id:finn-b-K11_IBD	MR Egger	18.4242	26	0.8598
finn-b-K11_IBD	ebi-a-GCST004442	Interleukin-17 levels || id:ebi-a-GCST004442	|| id:finn-b-K11_IBD	Inverse variance weighted	18.9703	27	0.871082
finn-b-K11_IBD	ebi-a-GCST004445	Interleukin-8 levels || id:ebi-a-GCST004445	|| id:finn-b-K11_IBD	MR Egger	26.2286	26	0.450593
finn-b-K11_IBD	ebi-a-GCST004445	Interleukin-8 levels || id:ebi-a-GCST004445	|| id:finn-b-K11_IBD	Inverse variance weighted	27.0277	27	0.4623
finn-b-K11_IBD	ebi-a-GCST90000444	CCL20 levels || id:ebi-a-GCST90000444	|| id:finn-b-K11_IBD	MR Egger	27.0889	22	0.207869
finn-b-K11_IBD	ebi-a-GCST90000444	CCL20 levels || id:ebi-a-GCST90000444	|| id:finn-b-K11_IBD	Inverse variance weighted	27.3113	23	0.242948
finn-b-K11_IBD	ebi-a-GCST90000445	CCL23 levels || id:ebi-a-GCST90000445	|| id:finn-b-K11_IBD	MR Egger	24.9698	22	0.298522
finn-b-K11_IBD	ebi-a-GCST90000445	CCL23 levels || id:ebi-a-GCST90000445	|| id:finn-b-K11_IBD	Inverse variance weighted	26.3918	23	0.28272
finn-b-K11_IBD	ebi-a-GCST90000446	CCL25 levels || id:ebi-a-GCST90000446	|| id:finn-b-K11_IBD	MR Egger	29.4017	22	0.133746
finn-b-K11_IBD	ebi-a-GCST90000446	CCL25 levels || id:ebi-a-GCST90000446	|| id:finn-b-K11_IBD	Inverse variance weighted	29.866	23	0.153287
finn-b-K11_IBD	ebi-a-GCST90000459	CXCL10 levels || id:ebi-a-GCST90000459	|| id:finn-b-K11_IBD	MR Egger	25.2841	22	0.283681
finn-b-K11_IBD	ebi-a-GCST90000459	CXCL10 levels || id:ebi-a-GCST90000459	|| id:finn-b-K11_IBD	Inverse variance weighted	26.1748	23	0.292683
finn-b-K11_IBD	ebi-a-GCST90000460	CXCL11 levels || id:ebi-a-GCST90000460	|| id:finn-b-K11_IBD	MR Egger	20.1685	22	0.572503
finn-b-K11_IBD	ebi-a-GCST90000460	CXCL11 levels || id:ebi-a-GCST90000460	|| id:finn-b-K11_IBD	Inverse variance weighted	20.2273	23	0.628161
finn-b-K11_IBD	ebi-a-GCST90000461	CXCL5 levels || id:ebi-a-GCST90000461	|| id:finn-b-K11_IBD	MR Egger	27.2354	22	0.202422
finn-b-K11_IBD	ebi-a-GCST90000461	CXCL5 levels || id:ebi-a-GCST90000461	|| id:finn-b-K11_IBD	Inverse variance weighted	29.2508	23	0.172137
finn-b-K11_IBD	ebi-a-GCST90000476	Interleukin-10 levels || id:ebi-a-GCST90000476	|| id:finn-b-K11_IBD	MR Egger	31.1222	22	0.0936428
finn-b-K11_IBD	ebi-a-GCST90000476	Interleukin-10 levels || id:ebi-a-GCST90000476	|| id:finn-b-K11_IBD	Inverse variance weighted	31.8856	23	0.102545
finn-b-K11_IBD	ebi-a-GCST90000477	Interleukin-18 levels || id:ebi-a-GCST90000477	|| id:finn-b-K11_IBD	MR Egger	25.4853	22	0.274434
finn-b-K11_IBD	ebi-a-GCST90000477	Interleukin-18 levels || id:ebi-a-GCST90000477	|| id:finn-b-K11_IBD	Inverse variance weighted	25.4916	23	0.325446
finn-b-K11_KELACROHN	ebi-a-GCST004430	Interleukin-16 levels || id:ebi-a-GCST004430	|| id:finn-b-K11_KELACROHN	MR Egger	12.6338	12	0.396209
finn-b-K11_KELACROHN	ebi-a-GCST004430	Interleukin-16 levels || id:ebi-a-GCST004430	|| id:finn-b-K11_KELACROHN	Inverse variance weighted	12.9885	13	0.448699
finn-b-K11_KELACROHN	ebi-a-GCST004439	Interleukin-12p70 levels || id:ebi-a-GCST004439	|| id:finn-b-K11_KELACROHN	MR Egger	13.0994	13	0.440163
finn-b-K11_KELACROHN	ebi-a-GCST004439	Interleukin-12p70 levels || id:ebi-a-GCST004439	|| id:finn-b-K11_KELACROHN	Inverse variance weighted	13.4553	14	0.491029
finn-b-K11_KELACROHN	ebi-a-GCST004442	Interleukin-17 levels || id:ebi-a-GCST004442	|| id:finn-b-K11_KELACROHN	MR Egger	19.1351	12	0.0853187
finn-b-K11_KELACROHN	ebi-a-GCST004442	Interleukin-17 levels || id:ebi-a-GCST004442	|| id:finn-b-K11_KELACROHN	Inverse variance weighted	19.9666	13	0.0960473
finn-b-K11_KELACROHN	ebi-a-GCST004445	Interleukin-8 levels || id:ebi-a-GCST004445	|| id:finn-b-K11_KELACROHN	MR Egger	11.0991	12	0.520445
finn-b-K11_KELACROHN	ebi-a-GCST004445	Interleukin-8 levels || id:ebi-a-GCST004445	|| id:finn-b-K11_KELACROHN	Inverse variance weighted	11.1015	13	0.602311
finn-b-K11_KELACROHN	ebi-a-GCST90000444	CCL20 levels || id:ebi-a-GCST90000444	|| id:finn-b-K11_KELACROHN	MR Egger	11.5043	10	0.3196
finn-b-K11_KELACROHN	ebi-a-GCST90000444	CCL20 levels || id:ebi-a-GCST90000444	|| id:finn-b-K11_KELACROHN	Inverse variance weighted	13.0277	11	0.291521
finn-b-K11_KELACROHN	ebi-a-GCST90000445	CCL23 levels || id:ebi-a-GCST90000445	|| id:finn-b-K11_KELACROHN	MR Egger	2.94888	10	0.982602
finn-b-K11_KELACROHN	ebi-a-GCST90000445	CCL23 levels || id:ebi-a-GCST90000445	|| id:finn-b-K11_KELACROHN	Inverse variance weighted	3.65948	11	0.978841
finn-b-K11_KELACROHN	ebi-a-GCST90000446	CCL25 levels || id:ebi-a-GCST90000446	|| id:finn-b-K11_KELACROHN	MR Egger	13.0309	10	0.221947
finn-b-K11_KELACROHN	ebi-a-GCST90000446	CCL25 levels || id:ebi-a-GCST90000446	|| id:finn-b-K11_KELACROHN	Inverse variance weighted	14.6378	11	0.199684
finn-b-K11_KELACROHN	ebi-a-GCST90000459	CXCL10 levels || id:ebi-a-GCST90000459	|| id:finn-b-K11_KELACROHN	MR Egger	8.8577	10	0.545659
finn-b-K11_KELACROHN	ebi-a-GCST90000459	CXCL10 levels || id:ebi-a-GCST90000459	|| id:finn-b-K11_KELACROHN	Inverse variance weighted	10.6791	11	0.470528
finn-b-K11_KELACROHN	ebi-a-GCST90000460	CXCL11 levels || id:ebi-a-GCST90000460	|| id:finn-b-K11_KELACROHN	MR Egger	7.23025	10	0.703544
finn-b-K11_KELACROHN	ebi-a-GCST90000460	CXCL11 levels || id:ebi-a-GCST90000460	|| id:finn-b-K11_KELACROHN	Inverse variance weighted	7.74114	11	0.736287
finn-b-K11_KELACROHN	ebi-a-GCST90000461	CXCL5 levels || id:ebi-a-GCST90000461	|| id:finn-b-K11_KELACROHN	MR Egger	9.92636	10	0.446977
finn-b-K11_KELACROHN	ebi-a-GCST90000461	CXCL5 levels || id:ebi-a-GCST90000461	|| id:finn-b-K11_KELACROHN	Inverse variance weighted	11.0655	11	0.437789
finn-b-K11_KELACROHN	ebi-a-GCST90000476	Interleukin-10 levels || id:ebi-a-GCST90000476	|| id:finn-b-K11_KELACROHN	MR Egger	2.96266	10	0.982289
finn-b-K11_KELACROHN	ebi-a-GCST90000476	Interleukin-10 levels || id:ebi-a-GCST90000476	|| id:finn-b-K11_KELACROHN	Inverse variance weighted	3.83269	11	0.974558
finn-b-K11_KELACROHN	ebi-a-GCST90000477	Interleukin-18 levels || id:ebi-a-GCST90000477	|| id:finn-b-K11_KELACROHN	MR Egger	11.6	10	0.312716
finn-b-K11_KELACROHN	ebi-a-GCST90000477	Interleukin-18 levels || id:ebi-a-GCST90000477	|| id:finn-b-K11_KELACROHN	Inverse variance weighted	12.8856	11	0.300867
finn-b-K11_ULCER	ebi-a-GCST004430	Interleukin-16 levels || id:ebi-a-GCST004430	|| id:finn-b-K11_ULCER	MR Egger	18.2824	23	0.741995
finn-b-K11_ULCER	ebi-a-GCST004430	Interleukin-16 levels || id:ebi-a-GCST004430	|| id:finn-b-K11_ULCER	Inverse variance weighted	18.3771	24	0.784342
finn-b-K11_ULCER	ebi-a-GCST004439	Interleukin-12p70 levels || id:ebi-a-GCST004439	|| id:finn-b-K11_ULCER	MR Egger	21.2619	23	0.565096
finn-b-K11_ULCER	ebi-a-GCST004439	Interleukin-12p70 levels || id:ebi-a-GCST004439	|| id:finn-b-K11_ULCER	Inverse variance weighted	21.2745	24	0.622483
finn-b-K11_ULCER	ebi-a-GCST004442	Interleukin-17 levels || id:ebi-a-GCST004442	|| id:finn-b-K11_ULCER	MR Egger	21.1148	23	0.574074
finn-b-K11_ULCER	ebi-a-GCST004442	Interleukin-17 levels || id:ebi-a-GCST004442	|| id:finn-b-K11_ULCER	Inverse variance weighted	21.1582	24	0.629373
finn-b-K11_ULCER	ebi-a-GCST004445	Interleukin-8 levels || id:ebi-a-GCST004445	|| id:finn-b-K11_ULCER	MR Egger	15.386	23	0.880267
finn-b-K11_ULCER	ebi-a-GCST004445	Interleukin-8 levels || id:ebi-a-GCST004445	|| id:finn-b-K11_ULCER	Inverse variance weighted	15.4226	24	0.907783
finn-b-K11_ULCER	ebi-a-GCST90000444	CCL20 levels || id:ebi-a-GCST90000444	|| id:finn-b-K11_ULCER	MR Egger	17.9612	17	0.391291
finn-b-K11_ULCER	ebi-a-GCST90000444	CCL20 levels || id:ebi-a-GCST90000444	|| id:finn-b-K11_ULCER	Inverse variance weighted	18.3184	18	0.434869
finn-b-K11_ULCER	ebi-a-GCST90000445	CCL23 levels || id:ebi-a-GCST90000445	|| id:finn-b-K11_ULCER	MR Egger	19.9607	17	0.276244
finn-b-K11_ULCER	ebi-a-GCST90000445	CCL23 levels || id:ebi-a-GCST90000445	|| id:finn-b-K11_ULCER	Inverse variance weighted	21.181	18	0.270382
finn-b-K11_ULCER	ebi-a-GCST90000446	CCL25 levels || id:ebi-a-GCST90000446	|| id:finn-b-K11_ULCER	MR Egger	14.0099	17	0.666398
finn-b-K11_ULCER	ebi-a-GCST90000446	CCL25 levels || id:ebi-a-GCST90000446	|| id:finn-b-K11_ULCER	Inverse variance weighted	14.207	18	0.715502
finn-b-K11_ULCER	ebi-a-GCST90000459	CXCL10 levels || id:ebi-a-GCST90000459	|| id:finn-b-K11_ULCER	MR Egger	16.5991	17	0.481832
finn-b-K11_ULCER	ebi-a-GCST90000459	CXCL10 levels || id:ebi-a-GCST90000459	|| id:finn-b-K11_ULCER	Inverse variance weighted	20.3004	18	0.316165
finn-b-K11_ULCER	ebi-a-GCST90000460	CXCL11 levels || id:ebi-a-GCST90000460	|| id:finn-b-K11_ULCER	MR Egger	14.7444	17	0.613884
finn-b-K11_ULCER	ebi-a-GCST90000460	CXCL11 levels || id:ebi-a-GCST90000460	|| id:finn-b-K11_ULCER	Inverse variance weighted	14.7484	18	0.679163
finn-b-K11_ULCER	ebi-a-GCST90000461	CXCL5 levels || id:ebi-a-GCST90000461	|| id:finn-b-K11_ULCER	MR Egger	17.7556	17	0.404417
finn-b-K11_ULCER	ebi-a-GCST90000461	CXCL5 levels || id:ebi-a-GCST90000461	|| id:finn-b-K11_ULCER	Inverse variance weighted	21.2322	18	0.26786
finn-b-K11_ULCER	ebi-a-GCST90000476	Interleukin-10 levels || id:ebi-a-GCST90000476	|| id:finn-b-K11_ULCER	MR Egger	23.332	17	0.138751
finn-b-K11_ULCER	ebi-a-GCST90000476	Interleukin-10 levels || id:ebi-a-GCST90000476	|| id:finn-b-K11_ULCER	Inverse variance weighted	25.0369	18	0.123904
finn-b-K11_ULCER	ebi-a-GCST90000477	Interleukin-18 levels || id:ebi-a-GCST90000477	|| id:finn-b-K11_ULCER	MR Egger	20.0074	17	0.273851
finn-b-K11_ULCER	ebi-a-GCST90000477	Interleukin-18 levels || id:ebi-a-GCST90000477	|| id:finn-b-K11_ULCER	Inverse variance weighted	20.2694	18	0.31786
