# Supplementary material for: Association between inflammatory bowel disease and interleukins, chemokines: a two-sample bidirectional mendelian randomization study
Source: Front Immunol. 2023 May 9;14:1168188. doi: 10.3389/fimmu.2023.1168188 (PMC10203949; doi:10.3389/fimmu.2023.1168188)
Supplement: Supplementary file 3 [file Table_3.xlsx]

## Sheet: forward
id.exposure	id.outcome	outcome	exposure	egger_intercept	se	pval
ebi-a-GCST004430	finn-b-K11_IBD	Inflammatory bowel disease || id:finn-b-K11_IBD	|| id:ebi-a-GCST004430	0.00471245	0.0199235	0.818967
ebi-a-GCST004430	finn-b-K11_KELACROHN	Crohn's disease patients in KELA-register (KELA code 209, or 208 with ICD K50) || id:finn-b-K11_KELACROHN	|| id:ebi-a-GCST004430	0.00523361	0.0557866	0.927563
ebi-a-GCST004430	finn-b-K11_ULCER	Ulcerative colitis || id:finn-b-K11_ULCER	|| id:ebi-a-GCST004430	0.00467913	0.0233339	0.846071
ebi-a-GCST004439	finn-b-K11_IBD	Inflammatory bowel disease || id:finn-b-K11_IBD	|| id:ebi-a-GCST004439	-0.0169922	0.0137985	0.253124
ebi-a-GCST004439	finn-b-K11_KELACROHN	Crohn's disease patients in KELA-register (KELA code 209, or 208 with ICD K50) || id:finn-b-K11_KELACROHN	|| id:ebi-a-GCST004439	0.0101767	0.0319829	0.758486
ebi-a-GCST004439	finn-b-K11_ULCER	Ulcerative colitis || id:finn-b-K11_ULCER	|| id:ebi-a-GCST004439	-0.0119549	0.0175032	0.513889
ebi-a-GCST004442	finn-b-K11_IBD	Inflammatory bowel disease || id:finn-b-K11_IBD	|| id:ebi-a-GCST004442	-0.0278659	0.0223973	0.253482
ebi-a-GCST004442	finn-b-K11_KELACROHN	Crohn's disease patients in KELA-register (KELA code 209, or 208 with ICD K50) || id:finn-b-K11_KELACROHN	|| id:ebi-a-GCST004442	0.00323542	0.0529447	0.95298
ebi-a-GCST004442	finn-b-K11_ULCER	Ulcerative colitis || id:finn-b-K11_ULCER	|| id:ebi-a-GCST004442	-0.011756	0.0253968	0.657488
ebi-a-GCST004445	finn-b-K11_IBD	Inflammatory bowel disease || id:finn-b-K11_IBD	|| id:ebi-a-GCST004445	-0.0694594	0.0435407	0.251704
ebi-a-GCST004445	finn-b-K11_KELACROHN	Crohn's disease patients in KELA-register (KELA code 209, or 208 with ICD K50) || id:finn-b-K11_KELACROHN	|| id:ebi-a-GCST004445	-0.0929233	0.129621	0.547859
ebi-a-GCST004445	finn-b-K11_ULCER	Ulcerative colitis || id:finn-b-K11_ULCER	|| id:ebi-a-GCST004445	-0.0917484	0.0497775	0.206626
ebi-a-GCST90000444	finn-b-K11_IBD	Inflammatory bowel disease || id:finn-b-K11_IBD	|| id:ebi-a-GCST90000444	-0.0171592	0.025804	0.626408
ebi-a-GCST90000444	finn-b-K11_KELACROHN	Crohn's disease patients in KELA-register (KELA code 209, or 208 with ICD K50) || id:finn-b-K11_KELACROHN	|| id:ebi-a-GCST90000444	-0.0430146	0.0816258	0.691244
ebi-a-GCST90000444	finn-b-K11_ULCER	Ulcerative colitis || id:finn-b-K11_ULCER	|| id:ebi-a-GCST90000444	0.00160441	0.0292704	0.96514
ebi-a-GCST90000445	finn-b-K11_IBD	Inflammatory bowel disease || id:finn-b-K11_IBD	|| id:ebi-a-GCST90000445	-0.0193271	0.027864	0.559647
ebi-a-GCST90000445	finn-b-K11_KELACROHN	Crohn's disease patients in KELA-register (KELA code 209, or 208 with ICD K50) || id:finn-b-K11_KELACROHN	|| id:ebi-a-GCST90000445	-0.00937034	0.0659084	0.899973
ebi-a-GCST90000445	finn-b-K11_ULCER	Ulcerative colitis || id:finn-b-K11_ULCER	|| id:ebi-a-GCST90000445	-0.018176	0.0315771	0.623014
ebi-a-GCST90000446	finn-b-K11_IBD	Inflammatory bowel disease || id:finn-b-K11_IBD	|| id:ebi-a-GCST90000446	0.00653598	0.0210902	0.767114
ebi-a-GCST90000446	finn-b-K11_KELACROHN	Crohn's disease patients in KELA-register (KELA code 209, or 208 with ICD K50) || id:finn-b-K11_KELACROHN	|| id:ebi-a-GCST90000446	-0.00681554	0.0499008	0.895829
ebi-a-GCST90000446	finn-b-K11_ULCER	Ulcerative colitis || id:finn-b-K11_ULCER	|| id:ebi-a-GCST90000446	0.0204223	0.0239029	0.425683
ebi-a-GCST90000459	finn-b-K11_IBD	Inflammatory bowel disease || id:finn-b-K11_IBD	|| id:ebi-a-GCST90000459	-0.0240956	0.0200019	0.294732
ebi-a-GCST90000459	finn-b-K11_KELACROHN	Crohn's disease patients in KELA-register (KELA code 209, or 208 with ICD K50) || id:finn-b-K11_KELACROHN	|| id:ebi-a-GCST90000459	0.026603	0.0472535	0.603505
ebi-a-GCST90000459	finn-b-K11_ULCER	Ulcerative colitis || id:finn-b-K11_ULCER	|| id:ebi-a-GCST90000459	-0.00682471	0.0329288	0.845933
ebi-a-GCST90000460	finn-b-K11_IBD	Inflammatory bowel disease || id:finn-b-K11_IBD	|| id:ebi-a-GCST90000460	-0.022683	0.0495205	0.678056
ebi-a-GCST90000460	finn-b-K11_KELACROHN	Crohn's disease patients in KELA-register (KELA code 209, or 208 with ICD K50) || id:finn-b-K11_KELACROHN	|| id:ebi-a-GCST90000460	-0.0938568	0.0826765	0.338773
ebi-a-GCST90000460	finn-b-K11_ULCER	Ulcerative colitis || id:finn-b-K11_ULCER	|| id:ebi-a-GCST90000460	-0.0238333	0.0585614	0.711319
ebi-a-GCST90000461	finn-b-K11_IBD	Inflammatory bowel disease || id:finn-b-K11_IBD	|| id:ebi-a-GCST90000461	-0.0360746	0.0235942	0.18682
ebi-a-GCST90000461	finn-b-K11_KELACROHN	Crohn's disease patients in KELA-register (KELA code 209, or 208 with ICD K50) || id:finn-b-K11_KELACROHN	|| id:ebi-a-GCST90000461	-0.0235515	0.0873987	0.798333
ebi-a-GCST90000461	finn-b-K11_ULCER	Ulcerative colitis || id:finn-b-K11_ULCER	|| id:ebi-a-GCST90000461	-0.0224155	0.0267003	0.43946
ebi-a-GCST90000477	finn-b-K11_IBD	Inflammatory bowel disease || id:finn-b-K11_IBD	|| id:ebi-a-GCST90000477	0.0540967	0.0357607	0.181108
ebi-a-GCST90000477	finn-b-K11_KELACROHN	Crohn's disease patients in KELA-register (KELA code 209, or 208 with ICD K50) || id:finn-b-K11_KELACROHN	|| id:ebi-a-GCST90000477	-0.0182594	0.103646	0.865956
ebi-a-GCST90000477	finn-b-K11_ULCER	Ulcerative colitis || id:finn-b-K11_ULCER	|| id:ebi-a-GCST90000477	0.0514067	0.0404874	0.251212

## Sheet: reverse
id.exposure	id.outcome	outcome	exposure	egger_intercept	se	pval
finn-b-K11_IBD	ebi-a-GCST004430	Interleukin-16 levels || id:ebi-a-GCST004430	|| id:finn-b-K11_IBD	-0.0044416	0.016754	0.793101
finn-b-K11_IBD	ebi-a-GCST004439	Interleukin-12p70 levels || id:ebi-a-GCST004439	|| id:finn-b-K11_IBD	-0.00158222	0.0109113	0.885868
finn-b-K11_IBD	ebi-a-GCST004442	Interleukin-17 levels || id:ebi-a-GCST004442	|| id:finn-b-K11_IBD	-0.00822939	0.011136	0.466533
finn-b-K11_IBD	ebi-a-GCST004445	Interleukin-8 levels || id:ebi-a-GCST004445	|| id:finn-b-K11_IBD	-0.0146641	0.0164763	0.381624
finn-b-K11_IBD	ebi-a-GCST90000444	CCL20 levels || id:ebi-a-GCST90000444	|| id:finn-b-K11_IBD	0.0156138	0.0367388	0.674968
finn-b-K11_IBD	ebi-a-GCST90000445	CCL23 levels || id:ebi-a-GCST90000445	|| id:finn-b-K11_IBD	-0.0394817	0.0352725	0.275071
finn-b-K11_IBD	ebi-a-GCST90000446	CCL25 levels || id:ebi-a-GCST90000446	|| id:finn-b-K11_IBD	-0.0225609	0.038275	0.56157
finn-b-K11_IBD	ebi-a-GCST90000459	CXCL10 levels || id:ebi-a-GCST90000459	|| id:finn-b-K11_IBD	-0.0312465	0.0354938	0.388194
finn-b-K11_IBD	ebi-a-GCST90000460	CXCL11 levels || id:ebi-a-GCST90000460	|| id:finn-b-K11_IBD	0.00803374	0.0331085	0.810525
finn-b-K11_IBD	ebi-a-GCST90000461	CXCL5 levels || id:ebi-a-GCST90000461	|| id:finn-b-K11_IBD	0.0470031	0.036838	0.215284
finn-b-K11_IBD	ebi-a-GCST90000476	Interleukin-10 levels || id:ebi-a-GCST90000476	|| id:finn-b-K11_IBD	-0.0289294	0.0393789	0.470316
finn-b-K11_IBD	ebi-a-GCST90000477	Interleukin-18 levels || id:ebi-a-GCST90000477	|| id:finn-b-K11_IBD	-0.00262692	0.0356348	0.941901
finn-b-K11_KELACROHN	ebi-a-GCST004430	Interleukin-16 levels || id:ebi-a-GCST004430	|| id:finn-b-K11_KELACROHN	-0.0144557	0.0249048	0.572357
finn-b-K11_KELACROHN	ebi-a-GCST004439	Interleukin-12p70 levels || id:ebi-a-GCST004439	|| id:finn-b-K11_KELACROHN	-0.00876045	0.0147413	0.562526
finn-b-K11_KELACROHN	ebi-a-GCST004442	Interleukin-17 levels || id:ebi-a-GCST004442	|| id:finn-b-K11_KELACROHN	-0.0137768	0.0190795	0.484083
finn-b-K11_KELACROHN	ebi-a-GCST004445	Interleukin-8 levels || id:ebi-a-GCST004445	|| id:finn-b-K11_KELACROHN	0.00118124	0.0239566	0.961485
finn-b-K11_KELACROHN	ebi-a-GCST90000444	CCL20 levels || id:ebi-a-GCST90000444	|| id:finn-b-K11_KELACROHN	-0.0605194	0.0525923	0.276617
finn-b-K11_KELACROHN	ebi-a-GCST90000445	CCL23 levels || id:ebi-a-GCST90000445	|| id:finn-b-K11_KELACROHN	-0.0413338	0.0490334	0.41895
finn-b-K11_KELACROHN	ebi-a-GCST90000446	CCL25 levels || id:ebi-a-GCST90000446	|| id:finn-b-K11_KELACROHN	-0.0621566	0.0559731	0.292783
finn-b-K11_KELACROHN	ebi-a-GCST90000459	CXCL10 levels || id:ebi-a-GCST90000459	|| id:finn-b-K11_KELACROHN	0.0661745	0.0490334	0.206909
finn-b-K11_KELACROHN	ebi-a-GCST90000460	CXCL11 levels || id:ebi-a-GCST90000460	|| id:finn-b-K11_KELACROHN	0.0350475	0.0490334	0.491102
finn-b-K11_KELACROHN	ebi-a-GCST90000461	CXCL5 levels || id:ebi-a-GCST90000461	|| id:finn-b-K11_KELACROHN	0.0523344	0.0490334	0.310915
finn-b-K11_KELACROHN	ebi-a-GCST90000476	Interleukin-10 levels || id:ebi-a-GCST90000476	|| id:finn-b-K11_KELACROHN	0.0457362	0.0490334	0.372919
finn-b-K11_KELACROHN	ebi-a-GCST90000477	Interleukin-18 levels || id:ebi-a-GCST90000477	|| id:finn-b-K11_KELACROHN	0.0555958	0.0528106	0.317233
finn-b-K11_ULCER	ebi-a-GCST004430	Interleukin-16 levels || id:ebi-a-GCST004430	|| id:finn-b-K11_ULCER	0.00586854	0.0190746	0.761108
finn-b-K11_ULCER	ebi-a-GCST004439	Interleukin-12p70 levels || id:ebi-a-GCST004439	|| id:finn-b-K11_ULCER	0.00140664	0.0125341	0.911619
finn-b-K11_ULCER	ebi-a-GCST004442	Interleukin-17 levels || id:ebi-a-GCST004442	|| id:finn-b-K11_ULCER	-0.00270005	0.0129619	0.836823
finn-b-K11_ULCER	ebi-a-GCST004445	Interleukin-8 levels || id:ebi-a-GCST004445	|| id:finn-b-K11_ULCER	-0.00361047	0.0188877	0.850082
finn-b-K11_ULCER	ebi-a-GCST90000444	CCL20 levels || id:ebi-a-GCST90000444	|| id:finn-b-K11_ULCER	-0.0244972	0.0421316	0.568571
finn-b-K11_ULCER	ebi-a-GCST90000445	CCL23 levels || id:ebi-a-GCST90000445	|| id:finn-b-K11_ULCER	-0.0452782	0.0444148	0.322284
finn-b-K11_ULCER	ebi-a-GCST90000446	CCL25 levels || id:ebi-a-GCST90000446	|| id:finn-b-K11_ULCER	-0.0181948	0.0409887	0.662715
finn-b-K11_ULCER	ebi-a-GCST90000459	CXCL10 levels || id:ebi-a-GCST90000459	|| id:finn-b-K11_ULCER	-0.0788572	0.0409887	0.0712791
finn-b-K11_ULCER	ebi-a-GCST90000460	CXCL11 levels || id:ebi-a-GCST90000460	|| id:finn-b-K11_ULCER	0.00258846	0.0409887	0.950383
finn-b-K11_ULCER	ebi-a-GCST90000461	CXCL5 levels || id:ebi-a-GCST90000461	|| id:finn-b-K11_ULCER	0.0764267	0.0418897	0.0857065
finn-b-K11_ULCER	ebi-a-GCST90000476	Interleukin-10 levels || id:ebi-a-GCST90000476	|| id:finn-b-K11_ULCER	-0.0535195	0.0480193	0.280557
finn-b-K11_ULCER	ebi-a-GCST90000477	Interleukin-18 levels || id:ebi-a-GCST90000477	|| id:finn-b-K11_ULCER	-0.0209798	0.0444668	0.643062
